# Supplementary material for: Spatiotemporal evolution characteristics and dynamic efficiency decomposition of carbon emission efficiency in the Yellow River Basin
Source: PLoS One. 2022 Mar 24;17(3):e0264274. doi: 10.1371/journal.pone.0264274 (PMC8947387; doi:10.1371/journal.pone.0264274)
Supplement: S1 File — (XLSX) [file pone.0264274.s001.xlsx]

## Sheet: table 3
Year	Index change	Shanxi	Inner Mongolia	Shandong	Henan	Sichuan	Shaanxi	Gansu	Qinghai	Ningxia
2005-2010	∆GDP (%)	57.49	114.7	67.1	83.36	90.11	88.15	70.61	77.3	73.72
	△CO2 (%)	26.26	60.16	32.88	39.83	86.17	56.02	17.84	64.33	40.05
	Elastic decoupling	0.46	0.52	0.49	0.48	0.96	0.64	0.25	0.83	0.54
	Decoupled state	WD	WD	WD	WD	EC	WD	WD	EC	WD
2010-2015	∆GDP (%)	41.47	58.7	55.39	58.67	65.42	65.52	66.13	63.77	58.64
	△CO2 (%)	5.39	10.95	-7.12	-3.51	18.17	23.6	25.35	57.87	49.62
	Elastic decoupling	0.13	0.19	-0.13	-0.06	0.28	0.36	0.38	0.91	0.85
	Decoupled state	WD	WD	SD	SD	WD	WD	WD	EC	EC
2015-2017	∆ GDP (%)	25.75	23.15	28.99	34.04	35.17	32.79	25.49	31.32	31.08
	△CO2 (%)	-2.24	22.58	-9.9	-21.4	-16.06	-10.82	-12.82	4.64	37.94
	Elastic decoupling	-0.09	0.98	-0.34	-0.63	-0.46	-0.33	-0.5	0.15	1.22
	Decoupled state	SD	EC	SD	SD	SD	SD	SD	WD	END
2005-2017	∆GDP (%)	180.17	319.64	234.95	289.96	325.08	313.53	255.66	281.3	261.24
	△CO2 (%)	30.08	117.83	11.2	6.05	84.66	71.97	28.77	171.46	189.04
	Elastic decoupling	0.17	0.37	0.05	0.02	0.26	0.23	0.11	0.61	0.72
	Decoupled state	WD	WD	WD	WD	WD	WD	WD	WD	WD

## Sheet: table 4
Year	Shanxi	Inner Mongolia	Shandong	Henan	Sichuan	Shaanxi	Gansu	Qinghai	Ningxia
2005	1	0.61	0.61	0.63	0.63	0.56	0.58	1.1	1
2006	1	0.61	0.65	0.66	0.65	0.59	0.61	1	0.96
2007	1	0.64	0.68	0.7	0.68	0.63	0.65	1	1
2008	0.9	0.69	0.72	0.74	0.7	0.67	0.68	0.98	0.93
2009	0.84	0.74	0.75	0.77	0.74	0.71	0.7	0.97	0.94
2010	0.87	0.79	0.79	0.81	0.78	0.75	0.74	0.98	0.92
2011	0.94	0.85	0.82	0.83	0.82	0.78	0.77	0.92	1.01
2012	0.94	1.01	0.87	0.85	0.87	0.81	0.8	0.94	0.9
2013	0.97	0.87	0.89	0.84	0.84	0.82	0.8	0.95	0.91
2014	1	0.91	1	0.88	0.88	0.85	0.82	0.97	0.94
2015	0.93	1	1	0.91	0.92	0.9	0.85	0.98	0.94
2016	0.91	1	1.02	0.95	0.96	0.95	0.89	1	0.95
2017	1.08	1.06	1.05	1.03	1.06	1.01	0.9	1.03	1.12
Mean	0.95	0.83	0.83	0.82	0.81	0.77	0.75	0.99	0.96

## Sheet: table 5
Regions	Rate of change index	2005-2006	2006-2007	2007-2008	2008-2009	2009-2010	2010-2011	2011-202	2012	2013-	2014-	2015-	2016-	Mean
									2013	2014	2015	2016	2017
Shanxi	M	1	1	0.9	0.94	1.03	1.08	1	1.02	1.03	0.93	0.98	1.19	1.02
	TEC	0.97	0.96	0.92	0.95	0.98	0.94	0.99	1.05	0.99	0.99	0.98	1.06	0.98
	TPC	1.03	1.05	0.98	0.98	1.06	1.15	1.01	0.98	1.04	0.93	1	1.12	1.04
Inner- Mongolia	M	0.99	1.05	1.07	1.08	1.07	1.07	1.19	0.86	1.04	1.1	1	1.06	1.05
	TEC	1.02	1.02	1.05	1.05	1.02	1.05	1.03	0.95	1	1	1.01	0.98	1.01
	TPC	0.97	1.03	1.02	1.03	1.05	1.02	1.16	0.91	1.04	1.1	0.99	1.08	1.03
Shandong	M	1.06	1.06	1.05	1.05	1.04	1.04	1.06	1.03	1.12	1	1.02	1.03	1.04
	TEC	1.01	0.99	1.03	1	1.01	0.97	1.08	0.98	1.05	1.03	1.02	0.99	1.02
	TPC	1.05	1.07	1.02	1.05	1.03	1.07	0.99	1.05	1.07	0.97	0.99	1.03	1.03
Henan	M	1.05	1.06	1.05	1.05	1.05	1.02	1.03	0.99	1.04	1.04	1.04	1.08	1.05
	TEC	1	1	1	1	1	1	0.99	1	1	1	1	1.01	1
	TPC	1.05	1.06	1.05	1.05	1.05	1.02	1.04	0.99	1.04	1.04	1.04	1.08	1.05
Sichuan	M	1.04	1.05	1.03	1.05	1.05	1.06	1.05	0.97	1.05	1.04	1.05	1.1	1.05
	TEC	1.01	0.99	0.99	0.97	1.04	1.04	0.99	1.01	0.98	1.03	1.01	1.02	1.01
	TPC	1.03	1.05	1.05	1.08	1.01	1.02	1.07	0.97	1.06	1.01	1.04	1.09	1.04
Shaanxi	M	1.05	1.07	1.07	1.06	1.06	1.04	1.04	1.01	1.04	1.05	1.06	1.07	1.05
	TEC	0.99	1	1.02	1.02	1.02	1.01	1.03	1.02	1.01	1	1.01	1	1.01
	TPC	1.05	1.07	1.05	1.04	1.03	1.03	1.02	0.99	1.04	1.04	1.05	1.07	1.04
Gansu	M	1.05	1.06	1.05	1.04	1.05	1.04	1.04	1	1.03	1.04	1.04	1.01	1.03
	TEC	1	1	1	1	0.92	1.01	1.07	1	1	1	1	0.89	0.98
	TPC	1.06	1.06	1.05	1.04	1.14	1.03	0.97	1	1.03	1.03	1.04	1.13	1.05
Qinghai	M	0.92	1	0.98	0.98	1.01	0.94	1.02	1.01	1.02	1.02	1.02	1.03	1.01
	TEC	0.92	1.01	0.91	1.04	1.11	1.05	0.93	0.98	1.09	1.09	0.86	1.2	1.02
	TPC	1	0.99	1.09	0.94	0.91	0.9	1.09	1.02	0.94	0.93	1.18	0.86	0.99
Ningxia	M	0.96	1.04	0.93	1.02	0.97	1.1	0.89	1.01	1.04	1	1.01	1.17	1.02
	TEC	0.99	1.06	1.02	1.07	1.07	1.06	0.95	1.02	1.01	1.02	0.98	1.06	1.03
	TPC	0.97	0.98	0.91	0.95	0.91	1.03	0.93	0.98	1.02	0.98	1.04	1.1	0.99
